# Supplementary material for: Impact of Infliximab Biosimilar CT-P13 Dose and Infusion Interval on Real-World Drug Survival and Effectiveness in Patients with Ankylosing Spondylitis
Source: J Clin Med. 2021 Oct 1;10(19):4568. doi: 10.3390/jcm10194568 (PMC8509762; doi:10.3390/jcm10194568)
Supplement: Supplementary file 1 [file jcm-10-04568-s001.zip]

Archive with 1 entries (1 files):
- jcm-1359106-supplementary.pdf
